# Supplementary material for: A Novel Strategy for Glioblastoma Treatment by Natural Bioactive Molecules Showed a Highly Effective Anti-Cancer Potential
Source: Nutrients. 2024 Jul 23;16(15):2389. doi: 10.3390/nu16152389 (PMC11314145; doi:10.3390/nu16152389)
Supplement: Supplementary file 1 [file nutrients-16-02389-s001.zip]

Archive with 1 entries (1 files):
- nutrients-3111709-supplementary.pdf
